# Supplementary material for: Transcriptome and functional analyses reveal ERF053 from Medicago falcata as key regulator in drought resistances
Source: Front Plant Sci. 2022 Oct 11;13:995754. doi: 10.3389/fpls.2022.995754 (PMC9594990; doi:10.3389/fpls.2022.995754)
Supplement: Supplementary Table 1 — Primers used in this experiment. [file DataSheet_2.xls]

## Sheet: Table  S1
Table S1 Primers used in this experiment
MfERF053-F	CACCATGGCTGCAGCTAAGAACAG
MfERF053-R	TTAGTTTTGATCATTATTCCAGAAG
qMsActin-F	CAAAAGATGGCAGATGCTGAGGAT
qMsActin-R	CATGACACCAGTATGACGAGGTCG
MfERF053-KpnⅠ-F	GTTGACTGTATCGCCGGGTACCATGGCTGCAGCTAAGAACAG
MfERF053-XbaⅠ-R	GCCTGCAGGTCGACTCTAGATTAGTTTTGATCATTATTCCAAGA

## Sheet: Table S2 
Table S2 Statistical information on transcriptome sequencing data
Sample	RawData(bp)	BF_Q20(%)	BF_Q30(%)	BF_GC(%)	CleanData(bp)	AF_Q20(%)	AF_Q30(%)	AF_GC(%)
CK-1	5612541600	5514694881 (98.26%)	5316817264 (94.73%)	2489516724 (44.36%)	5548211672	5457454759 (98.36%)	5264535475 (94.89%)	2455070968 (44.25%)
CK-2	8624521500	8450387128 (97.98%)	8110920783 (94.04%)	3787397813 (43.91%)	8537671848	8374691174 (98.09%)	8042107722 (94.20%)	3741273430 (43.82%)
CK-3	8171324100	8017761721 (98.12%)	7708506442 (94.34%)	3589197564 (43.92%)	8091826572	7947904298 (98.22%)	7644879881 (94.48%)	3547166504 (43.84%)
T-2h-1	7834473900	7698961293 (98.27%)	7416039636 (94.66%)	3487824421 (44.52%)	7733199380	7606012565 (98.36%)	7329905247 (94.78%)	3434813885 (44.42%)
T-2h-2	7350811800	7209170315 (98.07%)	6927044589 (94.24%)	3225016196 (43.87%)	7275398906	7142319219 (98.17%)	6865963642 (94.37%)	3185946739 (43.79%)
T-2h-3	7351828200	7203037838 (97.98%)	6914761003 (94.05%)	3242276241 (44.10%)	7268136320	7129096127 (98.09%)	6846970057 (94.21%)	3197845512 (44.00%)
T-6h-1	6108366600	5989402106 (98.05%)	5755158939 (94.22%)	2689131653 (44.02%)	6036449813	5925599573 (98.16%)	5696674239 (94.37%)	2650692789 (43.91%)
T-6h-2	8169294600	8001990710 (97.95%)	7679784009 (94.01%)	3575384611 (43.77%)	8072843693	7917010929 (98.07%)	7602062589 (94.17%)	3523677225 (43.65%)
T-6h-3	6132775800	5980839356 (97.52%)	5735392887 (93.52%)	2702913773 (44.07%)	5875444909	5761128846 (98.05%)	5540232541 (94.29%)	2538583379 (43.21%)
T-12h-1	6582593100	6455844388 (98.07%)	6206934535 (94.29%)	2876125974 (43.69%)	6505976655	6388207407 (98.19%)	6145142092 (94.45%)	2835115205 (43.58%)
T-12h-2	6643856100	6507352311 (97.95%)	6242965676 (93.97%)	2888369820 (43.47%)	6575284747	6447271090 (98.05%)	6188417366 (94.12%)	2851364996 (43.36%)
T-12h-3	5449125300	5345237688 (98.09%)	5144213752 (94.40%)	2370690422 (43.51%)	5356009796	5260708453 (98.22%)	5066139574 (94.59%)	2320854356 (43.33%)
T-24h-1	5643259500	5526262424 (97.93%)	5307723278 (94.05%)	2492157223 (44.16%)	5581589204	5472471365 (98.05%)	5258926041 (94.22%)	2458781230 (44.05%)
T-24h-2	5948770200	5824423566 (97.91%)	5588589358 (93.95%)	2623203436 (44.10%)	5880722421	5764504167 (98.02%)	5533983368 (94.10%)	2586678096 (43.99%)
T-24h-3	6565923000	6435943102 (98.02%)	6183932931 (94.18%)	2871716030 (43.74%)	6491880642	6370683342 (98.13%)	6124408364 (94.34%)	2832744936 (43.64%)
T-36h-1	5862552300	5742611513 (97.95%)	5510729267 (94.00%)	2597807237 (44.31%)	5790267599	5679792142 (98.09%)	5453665284 (94.19%)	2559471733 (44.20%)
T-36h-2	6899813100	6750209705 (97.83%)	6472586867 (93.81%)	3064152396 (44.41%)	6802912525	6667091913 (98.00%)	6397269872 (94.04%)	3012755091 (44.29%)
T-36h-3	5577384600	5458065282 (97.86%)	5235676520 (93.87%)	2478996511 (44.45%)	5499820428	5391659182 (98.03%)	5175752979 (94.11%)	2437568486 (44.32%)
T-48h-1	7021423200	6869403667 (97.83%)	6586975917 (93.81%)	3103091792 (44.19%)	6912238306	6774737153 (98.01%)	6501170477 (94.05%)	3044602285 (44.05%)
T-48h-2	6199235100	6073747008 (97.98%)	5834565277 (94.12%)	2756505694 (44.47%)	6101641849	5987410148 (98.13%)	5755639017 (94.33%)	2703981424 (44.32%)
T-48h-3	6202993500	6062871146 (97.74%)	5800187017 (93.51%)	2722081057 (43.88%)	6126533666	5998218721 (97.91%)	5742153987 (93.73%)	2681351520 (43.77%)

## Sheet: Table S3
Table S3 Transcriptome alignment statistics
Sample	Total	Unmapped(%)	Unique_Mapped(%)	Multiple_Mapped(%)	Total_Mapped(%)
CK-1	37347864	2732120 (7.32%)	15223549 (40.76%)	19392195 (51.92%)	34615744 (92.68%)
CK-2	57395146	4419696 (7.70%)	23980850 (41.78%)	28994600 (50.52%)	52975450 (92.30%)
CK-3	54380704	4432906 (8.15%)	22560613 (41.49%)	27387185 (50.36%)	49947798 (91.85%)
T-2h-1	52172692	3608852 (6.92%)	21693842 (41.58%)	26869998 (51.50%)	48563840 (93.08%)
T-2h-2	48926826	3762080 (7.69%)	20604521 (42.11%)	24560225 (50.20%)	45164746 (92.31%)
T-2h-3	48923140	3797245 (7.76%)	20220228 (41.33%)	24905667 (50.91%)	45125895 (92.24%)
T-6h-1	40651764	3240467 (7.97%)	16726536 (41.15%)	20684761 (50.88%)	37411297 (92.03%)
T-6h-2	54357768	4311384 (7.93%)	22698026 (41.76%)	27348358 (50.31%)	50046384 (92.07%)
T-6h-3	39668706	3786796 (9.55%)	16318171 (41.14%)	19563739 (49.32%)	35881910 (90.45%)
T-12h-1	43794208	3482933 (7.95%)	18206485 (41.57%)	22104790 (50.47%)	40311275 (92.05%)
T-12h-2	44200230	3867750 (8.75%)	18519086 (41.90%)	21813394 (49.35%)	40332480 (91.25%)
T-12h-3	36254388	3112548 (8.59%)	14945694 (41.22%)	18196146 (50.19%)	33141840 (91.41%)
T-24h-1	37532220	4036221 (10.75%)	15126140 (40.30%)	18369859 (48.94%)	33495999 (89.25%)
T-24h-2	39577438	3434097 (8.68%)	16270667 (41.11%)	19872674 (50.21%)	36143341 (91.32%)
T-24h-3	43682680	3918591 (8.97%)	18011553 (41.23%)	21752536 (49.80%)	39764089 (91.03%)
T-36h-1	38997112	4056154 (10.40%)	15617104 (40.05%)	19323854 (49.55%)	34940958 (89.60%)
T-36h-2	45874392	4721261 (10.29%)	18368827 (40.04%)	22784304 (49.67%)	41153131 (89.71%)
T-36h-3	37072290	3969114 (10.71%)	14807775 (39.94%)	18295401 (49.35%)	33103176 (89.29%)
T-48h-1	46671820	5030293 (10.78%)	18603775 (39.86%)	23037752 (49.36%)	41641527 (89.22%)
T-48h-2	41223426	4313492 (10.46%)	16475025 (39.97%)	20434909 (49.57%)	36909934 (89.54%)
T-48h-3	41245056	4238394 (10.28%)	16869563 (40.90%)	20137099 (48.82%)	37006662 (89.72%)

## Sheet: Table S4
Table S4 Candidate gene list details
Gene ID	Module	Gene Name	Description
MS.gene31493	darkgreen	MfERF053	Ethylene Response Factor [Medicago truncatula]
MS.gene043401	darkgreen	MfERF053	Ethylene Response Factor [Medicago truncatula]
MS.gene031689	darkgreen	MfERF9	Ethylene Response Factor [Medicago truncatula]
MS.gene38367	lightcyan	MfRAP2-1	Ethylene Response Factor [Medicago truncatula]
MS.gene38697	lightcyan	MfRAP2-1	Ethylene Response Factor [Medicago truncatula]
MS.gene91822	lightcyan	MfERF034	Ethylene Response Factor [Medicago truncatula]
